# Supplementary material for: Cardiac findings in infants with in utero exposure to Zika virus – a follow up longitudinal study
Source: PLoS Negl Trop Dis. 2026 Feb 12;20(2):e0014009. doi: 10.1371/journal.pntd.0014009 (PMC12919927; doi:10.1371/journal.pntd.0014009)
Supplement: S1 Data — (XLSX) [file pntd.0014009.s001.xlsx]

## Sheet: All
Study ID	NC (0) vs MC (1)	abnormal initial echo. Y (1), N (0)	age first echo	Minor (0), Major (1)	PDA	TR	PBS	VSD	ASD	PAH	P-PDA	LVH	CoA	BAV	findings	abnormal repeat echo. Y (1), N (0)	age second echo	repeat major (1) vs minor (0)	PDA	TR	PBS	PDA	VSD	ASD	PAH	P-PDA	LVH	CoA	BAV	repeat echo results	Sex	Maternal age at birth	Advanced Maternal Age (>35yo)	Advanced Maternal Age (>35yo). N(0) Y(1)	Type of delivery	Type of delivery, Normal (0) CS (1)	Premature (<37 weeks)	Premature (<37 weeks) N(0), Y (1)	Age gestational weeks	Age gestational days	Weight percentile at birth	LBW (<10th%ile)	LBW (<10th%ile) N(0), Y(1)	Maternal HTN	Maternal HTN N(0) Y (1)	Maternal Diabetes	Maternal Diabetes N(0) Y(1)	Trimester of first ZIKV infection during pregnancy	Rash during ZIKV (trimester)
11	0	1	24	1										1	FOP + valvula aortica bicuspid															?	M	33.0384	no	0	Cesária	1	no	0	40	1	0.197663	no	0	Não	0	Não	0	2	Yes (2)
34	0	1	2	1								1			Hipertrofia VE	0	72													normal	F	36.2027	yes	1	Cesária	1	yes	1	35	0	0.670031	no	0	Não	0	Sim	1	2	Yes (2)
35	0	1	55	1					1						CIA fossa oval pequena	0	461													normal	M	34.6685	no	0	Cesária	1	no	0	39	5	0.535856	no	0	Não	0	Não	0	2	Yes (2)
49	0	1	91	1				1							CIV trabecular pequeno	0	317													CIV closed	M	35.4247	yes	1	Cesária	1	no	0	39	0	0.472097	no	0	Não	0	Não	0	2	Yes (2)
51	0	1	195	1			1		1						CIA, ESTENOSE DA ART PULMONAR																M	33.7397	no	0	Normal	0	no	0	38	5	74.8	no	0	Não	0	Não	0	2	Yes (2)
60	0	1	2	0		1									FOP/IT leve															repeat in 6 months	F	23.6411	no	0	Cesária	1	yes	1	34	2	0.484047	no	0	Não	0	Não	0	3	Yes (3)
61	0	1	2	0		1									FOP and tricuspid regurg															repeat in 6 months	F	23.6411	no	0	Cesária	1	yes	1	34	2	0.691462	no	0	Não	0	Não	0	3	Yes (3)
66	0	1	2	0	1										PCA pequeno	0	34													normal	F	24.7644	no	0	Cesária	1	no	0	40	1	0.559618	no	0	Não	0	Não	0	3	Yes (3)
69	0	1	2	0	1										FOP + PCA min	0	108													normal	F	19.7342	no	0	Normal	0	no	0	40	5	0.456205	no	0	Não	0	Não	0	2	Yes (2)
78	0	1	2	1				1							CIV pequena	0	64													normal	M	42	yes	1	Normal	0	no	0	40	0	0.862143	no	0	Não	0	Não	0	2	Yes (2)
84	0	1	3	0	1										PCA?	0	21													normal	F	33.8904	no	0	Cesária	1	no	0	38	2	0.340903	no	0	Sim	1	Não	0	3	Yes (2)
89	0	1	28	1					1						CIA	0	324													normal	F	39	yes	1	Cesária	1	no	0	37	3	0.60642	no	0	Não	0	Não	0	3	Yes (3)
117	0	1	7	1			1	1							FOP,CIV trabecular pequeno,estenose relativa de ramos da pulmonar	1	144	1					1							CIV	F	17	no	0	Cesária	1	no	0	38	2	0.0901227	yes	1	Não	0	Não	0	Assintomática	No
173	0	1	16	1							1				FOP + PCA?	0	239													normal	M	23.2795	no	0	Normal	0	no	0	39	0	0.960796	no	0	Sim	1	Não	0	1	Yes (1)
209	0	1	2	1					1						FOP/CIA	0	370													normal	M	22	no	0	Cesária	1	no	0	39	4	0.628	no	0	Não	0	Não	0	1	Yes (1)
214	0	1	0	1	1								1		PCA, FOP, suspect COA	1	2	0		1										reg tricuspid	M	20	no	0	Cesária	1	no	0	38	6	0.984	no	0	Não	0	Não	0	2	Yes (2)
1	0	0	173																												F	40.2849	yes	1	Cesária	1	yes	1	35	0	0.37828	no	0	Não	0	Não	0	2	Yes (3)
4	0	0	156																												F	31.9562	no	0	Cesária	1	no	0	40	0	0.507978	no	0	Não	0	Não	0	2	Yes (2)
6	0	0	96																												F	42.0055	yes	1	Cesária	1	no	0	39	0	0.805105	no	0	Não	0	Não	0	2	Yes (2)
7	0	0	65																												M	37.1836	yes	1	Cesária	1	yes	1	35	5	0.872857	no	0	Não	0	Não	0	1	Yes (2)
10	0	0	210																												F	20.3233	no	0	Cesária	1	no	0	38	0	0.85769	no	0	Não	0	Não	0	3	Yes (3)
12	0	0	237																												M	33.8247	no	0	Normal	0	no	0	37	1	0.211855	no	0	Não	0	Não	0	2	Yes (2)
13	0	0	117																												F	28.0411	no	0	Cesária	1	no	0	38	0	0.424655	no	0	Não	0	Não	0	2	Yes (2)
14	0	0	190																												F	36.737	yes	1	Cesária	1	no	0	37	0	0.523922	no	0	Sim	1	Não	0	3	Yes (3)
15	0	0	135																												F	23.9973	no	0	Cesária	1	no	0	39	0	0.890651	no	0	Não	0	Não	0	3	Yes (3)
19	0	0	157																												F	37.1808	yes	1	Cesária	1	no	0	40	0	0.305026	no	0	Sim	1	Não	0	2	Yes (2)
22	0	0	225																												F	33.3151	no	0	Cesária	1	no	0	37	6	0.715661	no	0	Não	0	Não	0	3	Yes (3)
25	0	0	85																												F	33.4411	no	0	Normal	0	no	0	39	2	0.412936	no	0	Não	0	Não	0	2	Yes (2)
26	0	0	122																												F	34.5397	no	0	Normal	0	no	0	40	0	0.767305	no	0	Não	0	Não	0	2	Yes (2)
28	0	0	129																												M	33.5452	no	0	Cesária	1	no	0	38	0	0.0157776	yes	1	Não	0	Não	0	2	Yes (2)
29	0	0	201																												F	18.8767	no	0	Cesária	1	no	0	37	5	0.0792698	yes	1	Não	0	Não	0	2	Yes (2)
33	0	0	105																												F	33.8384	no	0	Cesária	1	no	0	38	4	0.745373	no	0	Não	0	Não	0	2	Yes (2)
36	0	0	90																												F	28.611	no	0	Cesária	1	no	0	38	4	0.254627	no	0	Não	0	Não	0	2	Yes (2)
38	0	0																													F	30.7808	no	0	Cesária	1	no	0	37	5	0.0792698	yes	1	Não	0	Não	0	2	Yes (2)
39	0	0	144																												F	33.2027	no	0	Cesária	1	no	0	38	4	0.89435	no	0	Sim	1	Não	0	2	Yes (2)
40	0	0	15																												M	27.9589	no	0	Cesária	1	no	0	38	0	0.982136	no	0	Sim	1	Não	0	2	Yes (2)
42	0	0	184																												M	42.7616	yes	1	Cesária	1	no	0	39	0	0.914657	no	0	Não	0	Não	0	2	Yes (2)
43	0	0	116																												F	35.8767	yes	1	Cesária	1	no	0	38	0	0.925066	no	0	Não	0	Não	0	2	Yes (2)
45	0	0	3																												F	34.8521	no	0	Cesária	1	no	0	40	0	0.424655	no	0	Não	0	Não	0	3	Yes (3)
46	0	0	123																												M	22.1562	no	0	Cesária	1	no	0	41	0	0.610261	no	0	Não	0	Não	0	2	Yes (2)
48	0	0	93																												F	32.2301	no	0	Normal	0	no	0	41	1	0.838913	no	0	Não	0	Não	0	2	Yes (2)
50	0	0	142																												F	38	yes	1	Cesária	1	no	0	37	6	0.559	no	0	Não	0	Não	0	2	Yes (2)
56	0	0	28																												F	41.1425	yes	1	Cesária	1	yes	1	34	0	0.934478	no	0	Sim	1	Não	0	2	Yes (2)
57	0	0	40																												M	28.8082	no	0	Cesária	1	no	0	40	1	0.583166	no	0	Não	0	Não	0	2	Yes (2)
59	0	0	29																												M	23	no	0	Normal	0	no	0	38	3	0.926471	no	0	Não	0	Não	0	2	Yes (2)
62	0	0	176																												F	28	no	0	Cesária	1	no	0	40	0	0.602568	no	0	Não	0	Não	0	2	Yes (2)
63	0	0	1																												F	39.5507	yes	1	Cesária	1	no	0	37	2	0.258	no	0	Sim	1	Não	0	2	Yes (2)
64	0	0	36																												F	39.5507	yes	1	Cesária	1	no	0	37	2	0.171056	no	0	Não	0	Não	0	2	Yes (2)
67	0	0	32																												M	28	no	0	Normal	0	no	0	40	3	0.571424	no	0	Não	0	Não	0	3	Yes (3)
68	0	0	87																												M	28.1973	no	0	Cesária	1	yes	1	34	6	0.519939	no	0	Não	0	Não	0	2	Yes (2)
70	0	0	3																												M	33.9096	no	0	Cesária	1	yes	1	32	5	0.062	yes	1	Sim	1	Não	0	2	Yes (2)
71	0	0	8																												M	28.1973	no	0	Cesária	1	yes	1	34	5	0.456205	no	0	Não	0	Não	0	2	Yes (2)
72	0	0	65																												M	28.7014	no	0	Cesária	1	no	0	39	2	0.424655	no	0	Não	0	Não	0	3	Yes (3)
74	0	0	16																												F	35	yes	1	Cesária	1	no	0	39	1	0.106	no	0	Não	0	Não	0	1	Yes (1)
75	0	0	29																												F	26.7562	no	0	Normal	0	no	0	39	0	0.531881	no	0	Não	0	Não	0	1	Yes (1)
76	0	0	169																												M	37.1096	yes	1	Cesária	1	no	0	38	6	0.523922	no	0	Sim	1	Sim	1	1	Yes (1+,2)
77	0	0	72																												M	28	no	0	Cesária	1	no	0	39	2	0.823814	no	0	Não	0	Não	0	2	Yes (2)
80	0	0	31																												M	40.2603	yes	1	Cesária	1	no	0	38	5	0.81594	no	0	Não	0	Não	0	1	Yes (1)
81	0	0	44																												F	20.726	no	0	Cesária	1	no	0	41	3	0.000375841	yes	1	Não	0	Não	0	1	Yes (1)
82	0	0	103																												F	16.6877	no	0	Normal	0	no	0	38	5	0.235762	no	0	Não	0	Não	0	2	Yes (2)
83	0	0	242																												F	35	no	0	Normal	0	no	0	38	2	0.315614	no	0	Não	0	Não	0	1	Yes (1)
86	0	0	72																												M	32	no	0	Cesária	1	no	0	38	1	0.907	no	0	Não	0	Não	0	3	Yes (3)
87	0	0	136																												M	17.3068	no	0	Normal	0	no	0	39	4	0.397432	no	0	Não	0	Não	0	2	Yes (2)
91	0	0	103																												M	41.4466	yes	1	Cesária	1	no	0	40	0	0.594835	no	0	Não	0	Não	0	2	Yes (3)
93	0	0	64																												M	26.2	no	0	Cesária	1	no	0	40	5	0.813267	no	0	Não	0	Não	0	3	Yes (3)
109	0	0	160																												M	31	no	0	Cesária	1	yes	1	35	0	0.564	no	0	Sim	1	Não	0	2	Yes (2)
113	0	0	120																												M	23	no	0	Cesária	1	no	0	39	0	0.099	yes	1	n/a		n/a		3	Yes (3)
119	0	0	97																												M	23.1753	no	0	Normal	0	no	0	40	3	0.976148	no	0	n/a		n/a		1	Yes (2)
120	0	0	2																												F	38.9452	yes	1	Cesária	1	no	0	41	0	0.539828	no	0	Não	0	Não	0	1	Yes (1)
129	0	0	141																												F	29.8932	no	0	Cesária	1	no	0	39	0	0.496011	no	0	Não	0	Não	0	2	Yes (2)
135	0	0																													F	38	yes	1	Cesária	1	no	0	38	0	0.329969	no	0	Não	0	Não	0	3	Yes (3)
136	0	0	91																												F	37.3068	yes	1	Normal	0	no	0	40	0	0.515953	no	0	Sim	1	Não	0	3	Yes (3)
139	0	0	12																												M	23.0301	no	0	Normal	0	no	0	40	4	0.363169	no	0	Não	0	Não	0	2	Yes (3)
143	0	0	46																												F	31.4795	no	0	Normal	0	no	0	37	1	0.488034	no	0	Não	0	Sim	1	3	Yes (3)
145	0	0	7																												M	27	no	0	Cesária	1	no	0	40	5	0.352	no	0	Não	0	Não	0	1	Yes (1)
150	0	0	51																												F	37.2055	yes	1	Normal	0	no	0	38	3	0.715661	no	0	Não	0	Não	0	2	Yes (2)
151	0	0	3																												F	40	yes	1	Normal	0	no	0	40	5	0.833977	no	0	Não	0	Não	0	2	Yes (2)
154	0	0	15																												M	30	no	0	Cesária	1	no	0	41	2	0.235762	no	0	Não	0	Não	0	2	Yes (2)
160	0	0	112																												M	33	no	0	Cesária	1	no	0	40	2	0.864334	no	0	Não	0	Não	0	2	Yes (2)
166	0	0	159																												F	31	no	0	Normal	0	no	0	40	3	0.098	yes	1	Não	0	Não	0	Assintomática	No
167	0	0	7																												M	27	no	0	Cesária	1	yes	1	35	5	0.523922	no	0	Não	0	Não	0	3	Yes (3)
171	0	0	10																												F	39.526	yes	1	Cesária	1	no	0	41	0	0.0359303	yes	1	Não	0	Sim	1	2	Yes (2)
174	0	0	11																												M	40.926	yes	1	Cesária	1	yes	1	35	2	0.22065	no	0	n/a		n/a		2	Yes (2)
175	0	0	155																												M	33	no	0	Cesária	1	yes	1	35	2	0.83	no	0	Não	0	Não	0	1	Yes (1)
180	0	0	95																												M	42	yes	1	Cesária	1	no	0	39	5	0.943	no	0	Não	0	Sim	1	2	Yes (2)
183	0	0	142																												M	31.8164	no	0	Cesária	1	no	0	39	2	0.77035	no	0	Não	0	Não	0	2	Yes (2)
194	0	0	125																												F	28.3534	no	0	Cesária	1	no	0	37	4	0.146859	no	0	Não	0	Não	0	2	Yes (2)
195	0	0	3																												F	28	no	0	Cesária	1	no	0	40	3	0.036	yes	1	Não	0	Não	0	1	Yes (1)
196	0	0	107																												F	34.3014	no	0	Normal	0	no	0	38	0	0.567495	no	0	Não	0	Não	0	2	Yes (2)
200	0	0	9																												M	29	no	0	Cesária	1	no	0	40	6	0.997599	no	0	n/a		n/a		1	Yes (1)
204	0	0	139																												M	36.4493	yes	1	Cesária	1	no	0	37	0	0.879	no	0	Não	0	Não	0	2	Yes (2)
206	0	0	22																												M	29.1616	no	0	Cesária	1	no	0	39	0	0.359424	no	0	Não	0	Não	0	1	Yes (1)
207	0	0	118																												F	21.4932	no	0	Cesária	1	no	0	40	0	0.953521	no	0	Sim	1	Não	0	2	Yes (2)
210	0	0	150																												M	31.6192	no	0	Cesária	1	yes	1	32	0	0.648027	no	0	Sim	1	Não	0	2	Yes (2,2)
212	0	0	138																												F	28	no	0	Cesária	1	no	0	39	2	0.084	yes	1	Não	0	Não	0	1	Yes (1)
216	0	0	98																												M	33.8575	no	0	Cesária	1	no	0	38	4	0.232695	no	0	Não	0	Não	0	1	Yes (1)
225	0	0	266																												M	25	no	0	Normal	0	yes	1	35	4	0.906	no	0	Sim	1	Não	0	1	Yes (1)
227	0	0	193																												F	29.0082	no	0	Cesária	1	yes	1	34	3	0.166023	no	0	Não	0	Não	0	1	Yes (1)
229	0	0	168																												F	19.7562	no	0	Normal	0	yes	1	36	0	0.633072	no	0	Não	0	Não	0	1	Yes (1)
233	0	0	127																												F	32.2959	no	0	Cesária	1	no	0	39	0	0.405165	no	0	Não	0	Não	0	1	Yes (1)
238	0	0	106																												M	21	no	0	Normal	0	no	0	40	0	0.778	no	0	Sim	1	Não	0	Assintomática	No
242	0	0	136																												F	23	no	0	Cesária	1	no	0	38	2	0.014	yes	1	Não	0	Não	0	1	Yes (1)
246	0	0	104																												F	26.8521	no	0	Normal	0	no	0	39	2	0.575345	no	0	Não	0	Não	0	2	Yes (2)
248	0	0	182																												M	36.2411	yes	1	Cesária	1	no	0	40	3	0.397432	no	0	Não	0	Não	0	1	Yes (1)
249	0	0	232																												M	33.4438	no	0	Cesária	1	no	0	39	0	0.960796	no	0	Não	0	Não	0	1	Yes (1)
250	0	0	126																												M	31.9534	no	0	Cesária	1	no	0	38	5	0.722405	no	0	Não	0	Não	0	3	Yes (3)
252	0	0	195																												F	32.5397	no	0	Cesária	1	no	0	38	0	0.401294	no	0	Sim	1	Não	0	1	Yes (1)
258	0	0	7																												M	36.6795	yes	1	Cesária	1	yes	1	36	1	0.194895	no	0	Não	0	Não	0	2	Yes (2)
264	0	0	251																												M	23.6301	no	0	Cesária	1	no	0	39	2	0.0139034	yes	1	n/a		n/a		2	Yes (2)
267	0	0																													M	30	no	0	Normal	0	no	0	41	0	0.245097	no	0	Não	0	Não	0	3	Yes (3)
273	0	0	320																												M	22.8575	no	0	Normal	0	no	0	37	1	0.967116	no	0	Não	0	Não	0	1	Yes (1)
278	0	0	289																												M	35.926	yes	1	Cesária	1	no	0	38	0	0.412936	no	0	Não	0	Não	0	2	Yes (3)
285	0	0	345																												M	22.5041	no	0	Normal	0	no	0	38	1	0.238852	no	0	Não	0	Não	0	1	Yes (1)
289	0	0	3																												M	30	no	0	Cesária	1	no	0	39	0	0.107488	no	0	Não	0	Não	0	1	Yes (1)
290	0	0	3																												M	41.1918	yes	1	Cesária	1	yes	1	35	0	0.575345	no	0	Não	0	Não	0	3	Yes (3)
292	0	0	187																												F	32.0137	no	0	Cesária	1	no	0	38	0	0.466	no	0	Não	0	Não	0	2	Yes (2)
293	0	0	265																												F	37.3507	yes	1	Cesária	1	yes	1	36	6	0.897958	no	0	Sim	1	Não	0	2	Yes (2)
90	1	1	14	0	1										FOP/PCA	0	228													normal	M	21	no	0	Normal	0	no	0	39	4	0.0201822	yes	1	n/a		n/a		Assintomática	No
102	1	1	2	0	1										PCA pequeno	0	223													normal	F	33	no	0	Cesária	1	no	0	39	1	0.539	no	0	Não	0	Não	0	1	Yes (1)
111	1	1	4	0	1										FOP +PCA pequena	1	83	1						1						CIA minimo, sem repercussao	M	33	no	0	Cesária	1	no	0	38	6	0.531881	no	0	Não	0	Não	0	1	Yes (1)
112	1	1	5	0			1								FOP/ estenose ramos pulmonares	1	97	1				1	1							FOP/PCA/CIV pequena	M	30	no	0	Cesária	1	no	0	37	3	0.22965	no	0	Não	0	Não	0	1	Yes (1)
116	1	1	240	1				1			1				PCA/FOP/CIV	1	295	1				1								PCA minimo	F	22	no	0	Cesária	1	no	0	37	0	0.931888	no	0	Não	0	Não	0	1	Yes (1)
123	1	1	32	0		1									FOP + IT minimo	0	116													normal	F	22	no	0	Normal	0	no	0	38	3	0.758036	no	0	Não	0	Não	0	1	Yes (1)
149	1	1	7	0	1										FOP/PCA	1	259	1				1								small PCA	F	18-35	no	0	Normal	0	yes	1	36	1	0.012	yes	1	Não	0	Não	0	2	Yes (2-3)
161	1	1	1	1						1					HAP mod/gra																M	30	no	0	Cesária	1	no	0	39	0	0.0445655	yes	1	Não	0	Não	0	1	Yes (1)
162	1	1	2	1				1							CIV trabeculo minimo	0	50													normal	M	20	no	0	Cesária	1	no	0	40	6	0.0249979	yes	1	Não	0	Não	0	1	Yes (1)
164	1	1	5	1			1		1						CIA + estenose ramos pulmonares																F	18-35	no	0	Normal	0	no	0	38	1	0.00271794	yes	1	n/a		n/a		1	Yes (1)
190	1	1	13	0		1									IT minima	0	278													FOP/normal	F	16	no	0	Normal	0	yes	1	36	0	0.14917	no	0	Não	0	Não	0	2	Yes (2)
191	1	1	1	1	1				1						CIA tipo FOP/PCA minimo	0	477													normal	F	34	no	0	Cesária	1	no	0	38	0	0.0515507	yes	1	Não	0	Não	0	1	Yes (1)
208	1	1	4	1								1			FOP/hipertrofia ventricular b/l	0	104													normal	F	18	no	0	Normal	0	no	0	39	4	0.00714281	yes	1	Não	0	Não	0	1	Yes (1)
213	1	1	6	1				1							CIV + FOP	0	137													normal	M	20	no	0	Normal	0	no	0	37	6	0.0125455	yes	1	Não	0	Não	0	Assintomática	No
65	1	0	3																												M	23	no	0	Normal	0	no	0	39	5	0.4	no	0	Não	0	Não	0	1	Yes (1)
88	1	0	127																												M	36	yes	1	Cesária	1	no	0	38	4	0.0232955	yes	1	Não	0	Não	0	Assintomática	No
92	1	0	7																												F	21	no	0	Cesária	1	no	0	39	6	0.0917591	yes	1	Não	0	Não	0	1	Yes (1)
96	1	0	184																												M	24	no	0	Normal	0	no	0	38	0	0.29116	no	0	Não	0	Não	0	1	Yes (1)
99	1	0	202																												M	27	no	0	Cesária	1	no	0	39	0	0.0559174	yes	1	Não	0	Não	0	1	Yes (2)
101	1	0	1																												M	32	no	0	Normal	0	yes	1	34	1	0.0107241	yes	1	Yes	1	Não	0	1	Yes (1)
103	1	0	111																												M	21	no	0	Cesária	1	no	0	39	0	0.119	no	0	Não	0	Não	0	Assintomática	No
104	1	0	98																												F	32	no	0	Normal	0	no	0	38	2	0.0494715	yes	1	Não	0	Não	0	1	Yes (1)
105	1	0	119																												M	31	no	0	Cesária	1	no	0	37	4	0.0837933	yes	1	Não	0	Não	0	1	Yes (1)
107	1	0	58																												M	25	no	0	Normal	0	no	0	38	0	0.731	no	0	Não	0	Não	0	2	Yes (2)
110	1	0	4																												F	15	no	0	Normal	0	yes	1	34	0	0.0593799	yes	1	Não	0	Não	0	Assintomática	No
126	1	0	29																												F	34	no	0	Normal	0	no	0	39	2	0.0211783	yes	1	Não	0	Não	0	1	Yes (1)
131	1	0	7																												F	29	no	0	Cesária	1	no	0	40	0	0.397432	no	0	Não	0	Não	0	2	Yes (2)
133	1	0	3																												M	17	no	0	Cesária	1	no	0	38	6	0.0174292	yes	1	Não	0	Não	0	1	No
141	1	0	4																												M	20	no	0	Normal	0	no	0	38	2	0.476078	no	0	Não	0	Não	0	2	Yes (2)
144	1	0	127																												M	18	no	0	Normal	0	no	0	40	4	0.298056	no	0	Não	0	Não	0	1	Yes (1)
146	1	0	201																												M	28	no	0	Cesária	1	no	0	38	0	0.18943	no	0	Não	0	Não	0	1	Yes (2)
155	1	0	42																												F	23	no	0	Cesária	1	yes	1	28	0	0.000232629	yes	1	Não	0	Não	0	1	Yes (1)
157	1	0	3																												M	17	no	0	Normal	0	no	0	40	6	0.18406	no	0	Não	0	Não	0	Assintomática	No
158	1	0	9																												F	21	no	0	Cesária	1	no	0	38	3	0.0107241	yes	1	Não	0	Não	0	1	Yes (1)
165	1	0	228																												F	19	no	0	Normal	0	no	0	39	3	0.0853435	yes	1	Não	0	Não	0	Assintomática	No
172	1	0	2																												M	29	no	0	Normal	0	no	0	40	0	0.241964	no	0	Não	0	Não	0	1	Yes (1)
184	1	0	185																												F	29	no	0	Normal	0	no	0	39	0	0.0570534	yes	1	Não	0	Não	0	2	Yes (2)
188	1	0	114																												M	28	no	0	Cesária	1	no	0	40	0	0.18943	no	0	Yes	1	Não	0	1	Yes (1)
189	1	0	18																												M	18-35	no	0	Cesária	1	no	0	38	0	0.045514	yes	1	Não	0	Não	0	3	No
192	1	0	38																												F	30	no	0	Cesária	1	no	0	38	5	0.0668072	yes	1	Não	0	Não	0	1	Yes (1)
193	1	0	83																												F	33	no	0	Cesária	1	no	0	38	0	0.128	no	0	Não	0	Não	0	1	Yes (1)
205	1	0	34																												F	21	no	0	Cesária	1	no	0	38	0	0.0307419	yes	1	Não	0	Não	0	1	Yes (1)
218	1	0	3																												M	29	no	0	Cesária	1	yes	1	28	3	0.000375841	yes	1	Não	0	Não	0	1	Yes (1)
220	1	0	31																												F	23	no	0	Cesária	1	no	0	41	0	0.428576	no	0	Não	0	Não	0	1	Yes (1)
222	1	0	61																												F	23	no	0	Normal	0	no	0	40	0	0.0694366	yes	1	Não	0	Não	0	Assintomática	No
224	1	0	64																												M	31	no	0	Cesária	1	no	0	39	3	0.515953	no	0	Não	0	Não	0	1	Yes (1)
228	1	0	93																												F	24	no	0	Normal	0	no	0	40	0	0.0445655	yes	1	Não	0	Não	0	1	Yes (1)
231	1	0	106																												M	31	no	0	Normal	0	no	0	38	4	0.476078	no	0	Yes	1	Não	0	3	Yes (1,3)
232	1	0																													F	20	no	0	Normal	0	no	0	39	0	0.171056	no	0	Yes	1	Não	0	1	Yes (1)
237	1	0	104																												F	30	no	0	Normal	0	no	0	39	5	0.200454	no	0	Não	0	Não	0	Assintomática	No
244	1	0	76																												F	16	no	0	Normal	0	no	0	38	4	0.503989	no	0	Não	0	Não	0	1	Yes (1)
266	1	0	25																												M	21	no	0	Cesária	1	yes	1	33	6	0.492022	no	0	Não	0	Não	0	1	Yes (1)
[truncated: 2 more columns]
